# Supplementary material for: Effects of copper nanoparticles synthesized from the entomopathogen Metarhizium robertsii against the dengue vector Aedes albopictus (Skuse, 1894)
Source: PLoS One. 2024 Nov 25;19(11):e0314279. doi: 10.1371/journal.pone.0314279 (PMC11588212; doi:10.1371/journal.pone.0314279)
Supplement: S1 Data — (XLSX) [file pone.0314279.s001.xlsx]

## Sheet: Anopheles stephensi
Effects of Copper Nanoparticles Synthesized from the Entomopathogen Metarhizium robertsii Against the Dengue Vector Aedes albopictus (Skuse, 1894)
Plant Extract An. stephensi
Concentration mg/L	Mean	SE
Control	0.33	0.3
50	3.33	0.8
100	5.33	0.8
150	7	1.1
200	9	1.1
250	11	1.1
AgNO3- Anopheles stephensi
Concentration mg/L	Mean	SE
Control	0.33	0.3
50	4.33	0.8
100	7	1.1
150	9	1.1
200	11	1.1
250	13	1.1
AgNps- Anopheles stephensi
Concentration mg/L	Mean	SE
Control	0.33	0.3
50	13.33	2
100	15.66	1.7
150	17.66	1.7
200	21	1
250	22.66	1.4

## Sheet: Aedes aegypti
Plant Extract- Aedes aegypti
Concentration mg/L	Mean	SE
Control	0.33	0.3
50	4.33	0.6
100	6.66	0.8
150	8.66	1.4
200	10.66	1.4
250	12.66	1.4
AgNO3- Aedes aegypti
Concentration mg/L	Mean	SE
Control	0.33	0.3
50	6.66	1.1
100	9	1.1
150	11	1.1
200	13	1.1
250	15.66	1.2
AgNPs- Aedes aegypti
Concentration mg/L	Mean	SE
Control	0.33	0.3
50	16	1.5
100	18.33	1.4
150	20.33	1.4
200	22.66	1.4
250	24.33	0.6

## Sheet: Culex quinquefasciatus
Plant extract- Culex quinquefasciatus
Concentration mg/L	Mean	SE
Control	0.33	0.3
50	3	1.1
100	5.33	0.8
150	7.66	1.2
200	10	1.1
250	12	1.1
AgNO3-Culex quinquefasciatus
Concentration mg/L	Mean	SE
Control	0.33	0.3
50	4.66	1.4
100	7	1.7
150	9	1.7
200	11	1.7
250	13.33	1.4
AgNPS-Culex quinquefasciatus
Concentration mg/L	Mean	SE
Control	0.33	0.3
50	14	4.6
100	16.33	3.5
150	19	4
200	22.33	3.5
250	23.33	3.5

## Sheet: Artemia salina
Plant extract- Artemia salina
Concentration mg/L	Mean	SE
Control	0.33	0.3
50	1	0.5
100	1.33	0.8
150	3.33	0.8
200	5.55	0.6
250	8	0.5
AgNO3- Artemia salina
Concentration mg/L	Mean	SE
Control	0.33	0.3
50	1.66	0.6
100	3.33	0.8
150	5.33	0.8
200	7.66	0.8
250	9.66	0.8
AgNPS-Artimia salina
Concentration mg/L	Mean	SE
Control	0.33	0.3
50	4.66	1.4
100	7	1.5
150	9	1.5
200	10.66	1.4
250	12.66	1.4

## Sheet: Eudrilus eugeniae
Plant extract-Eudrilus eugeniae
Concentration mg/L	Mean	SE
Control	0.33	0.3
50	0.33	0.3
100	0.33	0.3
150	1	0.5
200	2	0.5
250	3	1.1
AgNO3- Eudrilus eugeniae
Concentration mg/L	Mean	SE
Control	0.33	0.3
50	0.33	0.3
100	0.66	0.3
150	1.66	0.3
200	3	0.5
250	4	0.5
AgNPs-Eudrilus eugeniae
Concentration mg/L	Mean	SE
Control	0.33	0.3
50	2.22	0.6
100	3.66	0.8
150	5.66	0.8
200	7.66	0.8
250	9.66	0.8
